# Supplementary material for: New Insights into the Crystal Chemistry of Elpidite, Na2Zr[Si6O15]·3H2O and (Na1+YCax□1−X−Y)Σ=2Zr[Si6O15]·(3−X)H2O, and Ab Initio Modeling of IR Spectra
Source: Materials (Basel). 2021 Apr 23;14(9):2160. doi: 10.3390/ma14092160 (PMC8122974; doi:10.3390/ma14092160)
Supplement: Supplementary file 1 [file materials-14-02160-s001.zip]

Archive with 1 entries (1 files):
- materials-1179982-sup1.pdf
